# Supplementary material for: Effects of Substitution Position of Carbazole-Dibenzofuran Based High Triplet Energy Hosts to Device Stability of Blue Phosphorescent Organic Light-Emitting Diodes
Source: Molecules. 2021 May 10;26(9):2804. doi: 10.3390/molecules26092804 (PMC8126063; doi:10.3390/molecules26092804)
Supplement: Supplementary file 1 [file molecules-26-02804-s001.zip]

Archive with 1 entries (1 files):
- molecules-1197472-SI.pdf
